# Supplementary material for: Two new species in the subfamily Perlinae (Plecoptera, Perlidae) from China
Source: Zookeys. 2013 Jul 2;(313):81–90. doi: 10.3897/zookeys.313.5460 (PMC3701232; doi:10.3897/zookeys.313.5460)
Supplement: XML Treatment for Kamimuria guangxia [file zookeys.313.5460-treatment1.xml]

<!DOCTYPE tp:taxon-treatment
  PUBLIC "-//TaxonX//DTD Taxonomic Treatment Publishing DTD v0 20100105//EN" "tax-treatment-NSO.dtd">
<tp:taxon-treatment xmlns:tp="http://www.plazi.org/taxpub"><tp:treatment-meta><mixed-citation publication-type="journal"><person-group><name><surname>Wang</surname><given-names>Hong–Liang</given-names></name><name><surname>Wang</surname><given-names>Guo–Quan</given-names></name><name><surname>Li</surname><given-names>Wei–Hai</given-names></name></person-group><article-title>Two new species in the subfamily Perlinae (Plecoptera, Perlidae) from China</article-title><source>Zookeys</source><day>2</day><month>7</month><year>2013</year><volume>2013</volume><issue>313</issue><fpage>81</fpage><lpage>90</lpage><pub-id pub-id-type="doi">10.3897/zookeys.313.5460</pub-id></mixed-citation></tp:treatment-meta><tp:nomenclature><tp:taxon-name>
                        <tp:taxon-name-part taxon-name-part-type="genus">Kamimuria</tp:taxon-name-part>
                        <tp:taxon-name-part taxon-name-part-type="species">guangxia</tp:taxon-name-part>
                        <object-id xmlns:xlink="http://www.w3.org/1999/xlink" xlink:type="simple">urn:lsid:zoobank.org:act:5BF4961D-1520-418F-B086-F6F168097A51</object-id>
                        <object-id xmlns:xlink="http://www.w3.org/1999/xlink" xlink:type="simple">http://species-id.net/wiki/Kamimuria_guangxia</object-id>
                    </tp:taxon-name><tp:taxon-authority>Li &amp; Wang</tp:taxon-authority><tp:taxon-status xmlns:xlink="http://www.w3.org/1999/xlink" xlink:type="simple">sp. n.</tp:taxon-status><xref ref-type="fig" rid="F1">Figs 1</xref><xref ref-type="fig" rid="F2">–</xref><xref ref-type="fig" rid="F3">3</xref></tp:nomenclature><tp:treatment-sec sec-type="Type material"><title>Type material.</title><p>Holotype: male, originally labeled as China: Guangxi autonomous region, Tian’e County, Buliuhe River, light trap, <named-content xmlns:xlink="http://www.w3.org/1999/xlink" content-type="dwc:verbatimCoordinates" xlink:type="simple">25.0005N, 107.1738E</named-content>, 16 Aug. 2002, Ding Yang. Paratypes: 2 males, same data as holotype.</p></tp:treatment-sec><tp:treatment-sec sec-type="Male"><title>Male.</title><p>Forewing length 14.8 – 15.0 mm. General body color dark brown. Head slightly wider than pronotum, generally brown with darker, quadrate interocellar region, the anterior corners of which extend laterally in teneral specimen, M-line pale (<xref ref-type="fig" rid="F1">Figs 1A-B</xref>); compound eyes dark; antennae dark brown. Pronotum dark brown with rugose surface (<xref ref-type="fig" rid="F1">Fig. 1A</xref>); wing membrane brown, veins darker; femora pale basally, otherwise dark (<xref ref-type="fig" rid="F1">Fig. 1E</xref>).</p><fig id="F1" position="float" orientation="portrait"><label>Figure 1.</label><caption><p><italic><tp:taxon-name>Kamimuria guangxia</tp:taxon-name></italic> Li &amp; Wang, sp. n. (male). <bold>A</bold> Head and pronotum, dorsal view (teneral specimen) <bold>B</bold> Head and pronotum, dorsal view (older specimen) <bold>C</bold> Terminalia, dorsal view <bold>D</bold> Hemitergal process, lateral view <bold>E</bold> Foreleg, lateral view.</p></caption><graphic xmlns:xlink="http://www.w3.org/1999/xlink" xlink:href="ZooKeys-313-081-g001.jpg" position="float" orientation="portrait" xlink:type="simple"/></fig></tp:treatment-sec><tp:treatment-sec sec-type="Terminalia"><title>Terminalia.</title><p>Hemiterga slender, finger-like, and slightly swollen apically, without hidden groove (<xref ref-type="fig" rid="F2">Figs 2A–B</xref>). Tergum 9 with posteromedial patch of sensilla basiconical on a somewhater darker sclerite. Tergum 8 without sensilla patch. (<xref ref-type="fig" rid="F1">Figs 1C</xref>, <xref ref-type="fig" rid="F2">2A</xref>). Setal brushes present on sterna 4–6. Aedeagus before eversion oval, apex tapering, hidden sac with apex darker and palm-like, with two lateral sharp claws and a median pad (<xref ref-type="fig" rid="F2">Fig. 2C</xref>). Aedeagal sac membranous, medially constricted, apex expanded, heart-shaped and mostly covered with fine spinules, the apex and basal half of the sac bare (<xref ref-type="fig" rid="F3">Fig. 3</xref>).</p><fig id="F2" position="float" orientation="portrait"><label>Figure 2.</label><caption><p><italic><tp:taxon-name>Kamimuria guangxia</tp:taxon-name></italic> Li &amp; Wang, sp. n. (male). <bold>A</bold> Terminalia, dorsal view <bold>B</bold> Hemitergal process, lateral view <bold>C</bold> Aedeagus before eversion, ventral view.</p></caption><graphic xmlns:xlink="http://www.w3.org/1999/xlink" xlink:href="ZooKeys-313-081-g002.jpg" position="float" orientation="portrait" xlink:type="simple"/></fig><fig id="F3" position="float" orientation="portrait"><label>Figure 3.</label><caption><p><italic><tp:taxon-name>Kamimuria guangxia</tp:taxon-name></italic> Li &amp; Wang, sp. n. (male). <bold>A</bold> Aedeagus, dorsal view <bold>B</bold> Aedeagus, lateral view.</p></caption><graphic xmlns:xlink="http://www.w3.org/1999/xlink" xlink:href="ZooKeys-313-081-g003.jpg" position="float" orientation="portrait" xlink:type="simple"/></fig></tp:treatment-sec><tp:treatment-sec sec-type="Female"><title>Female.</title><p>Unknown.</p></tp:treatment-sec><tp:treatment-sec sec-type="Etymology"><title>Etymology.</title><p>The specific epithet refers to Guangxi autonomous region where the type specimen was collected.</p></tp:treatment-sec><tp:treatment-sec sec-type="Distribution"><title>Distribution.</title><p>China (Guangxi).</p><!--PageBreak--></tp:treatment-sec><tp:treatment-sec sec-type="Diagnosis"><title>Diagnosis.</title><p>The male of <italic><tp:taxon-name>Kamimuria guangxia</tp:taxon-name></italic> is characterized by the hemiterga being slightly swollen apically. The aedeagal sac is membranous, medially constricted, apex expanded, heart-shaped and mostly covered with fine to tiny spines (<xref ref-type="fig" rid="F1">Figs 1C</xref>, <xref ref-type="fig" rid="F2">2B</xref>). The new species is similar to <italic><tp:taxon-name>Kamimuria atra</tp:taxon-name></italic> Sivec &amp; Stark, 2008, a species known both from Vietnam and Thailand, in general body color and features of terminalia, but tergum 8 of the new species has no sensilla basiconica patch.</p><!--PageBreak--></tp:treatment-sec></tp:taxon-treatment>
