# Supplementary material for: Two new species in the subfamily Perlinae (Plecoptera, Perlidae) from China
Source: Zookeys. 2013 Jul 2;(313):81–90. doi: 10.3897/zookeys.313.5460 (PMC3701232; doi:10.3897/zookeys.313.5460)
Supplement: XML Treatment for Neoperla mesostyla [file zookeys.313.5460-treatment2.xml]

<!DOCTYPE tp:taxon-treatment
  PUBLIC "-//TaxonX//DTD Taxonomic Treatment Publishing DTD v0 20100105//EN" "tax-treatment-NSO.dtd">
<tp:taxon-treatment xmlns:tp="http://www.plazi.org/taxpub"><tp:treatment-meta><mixed-citation publication-type="journal"><person-group><name><surname>Wang</surname><given-names>Hong–Liang</given-names></name><name><surname>Wang</surname><given-names>Guo–Quan</given-names></name><name><surname>Li</surname><given-names>Wei–Hai</given-names></name></person-group><article-title>Two new species in the subfamily Perlinae (Plecoptera, Perlidae) from China</article-title><source>Zookeys</source><day>2</day><month>7</month><year>2013</year><volume>2013</volume><issue>313</issue><fpage>81</fpage><lpage>90</lpage><pub-id pub-id-type="doi">10.3897/zookeys.313.5460</pub-id></mixed-citation></tp:treatment-meta><tp:nomenclature><tp:taxon-name>
                        <tp:taxon-name-part taxon-name-part-type="genus">Neoperla</tp:taxon-name-part>
                        <tp:taxon-name-part taxon-name-part-type="species">mesostyla</tp:taxon-name-part>
                        <object-id xmlns:xlink="http://www.w3.org/1999/xlink" xlink:type="simple">urn:lsid:zoobank.org:act:151A4084-8B37-424B-BD9A-8F8CB4A5857A</object-id>
                        <object-id xmlns:xlink="http://www.w3.org/1999/xlink" xlink:type="simple">http://species-id.net/wiki/Neoperla_mesostyla</object-id>
                    </tp:taxon-name><tp:taxon-authority>Li &amp; Wang</tp:taxon-authority><tp:taxon-status xmlns:xlink="http://www.w3.org/1999/xlink" xlink:type="simple">sp. n.</tp:taxon-status><xref ref-type="fig" rid="F4">Figs 4</xref><xref ref-type="fig" rid="F5">–5</xref></tp:nomenclature><tp:treatment-sec sec-type="Type material"><title>Type material.</title><p>Holotype: male, China: Guangxi autonomous region, Mt. Jiuwanshan, Jiuren Station next to Rongjiang River, 950–1150 m, <named-content xmlns:xlink="http://www.w3.org/1999/xlink" content-type="dwc:verbatimCoordinates" xlink:type="simple">25.0673N, 109.2563E</named-content>, light trap, 3 Aug. 2003, Zhang Li-Li. Paratype: 1 male, same data as holotype.</p></tp:treatment-sec><tp:treatment-sec sec-type="Male"><title>Male.</title><p>Forewing length ca. 14.8 mm. General body color brown. Distance between ocelli nearly as wide as diameter of ocellus. Head slightly wider than pronotum, with a small triangular interocellar patch and another black triangular patch on frons (<xref ref-type="fig" rid="F4">Fig. 4A</xref>); compound eyes dark; antennae dark brown. Pronotum pale brown with darker <!--PageBreak-->anterior and median stripes (<xref ref-type="fig" rid="F4">Fig. 4A</xref>); wing membrane pale brown, veins dark; legs yellowish brown, distal fourth of femora, basal fifth of tibiae and tarsi darker (<xref ref-type="fig" rid="F4">Fig. 4C</xref>).</p><fig id="F4" position="float" orientation="portrait"><label>Figure 4.</label><caption><p><italic><tp:taxon-name>Neoperla mesostyla</tp:taxon-name></italic> Li &amp; Wang, sp. n. (male). <bold>A</bold> Head and pronotum, dorsal view <bold>B</bold> Terminalia, dorsal view <bold>C</bold> Hindleg (part of tarsi in this leg missing), lateral view <bold>D</bold> Aedeagus before eversion, lateral view <bold>E</bold> Aedeagus, lateral view.</p></caption><graphic xmlns:xlink="http://www.w3.org/1999/xlink" xlink:href="ZooKeys-313-081-g004.jpg" position="float" orientation="portrait" xlink:type="simple"/></fig></tp:treatment-sec><tp:treatment-sec sec-type="Terminalia"><title>Terminalia.</title><p>Process of tergum 7 forming a large subquadrate plateau, mostly covered with dense sensilla basiconica patches but with few sensilla basiconica at margins (<xref ref-type="fig" rid="F4">Fig. 4B</xref>). Tergum 8 with an upcurved tongue-shaped process, with sparse ventral tiny spines. Tergum 9 without sensilla basiconica patches. Hemitergal lobes slender and curved laterally near midlength (<xref ref-type="fig" rid="F4">Fig. 4B</xref>). Aedeagal tube plump (length 3× width at basal bulb), ventrally with a mesal bifurcate lobe bearing a basal common stem, dorsal surface heavily sclerotized, the pigmentation slightly expanded mesolaterally, membranous sac 1.5× as long as tube and gradually curved ventrad to form a loop; sharp to stout small spines occur along dorsal surface toward apex (<xref ref-type="fig" rid="F4">Figs 4D, E</xref>, <xref ref-type="fig" rid="F5">5</xref>).</p><fig id="F5" position="float" orientation="portrait"><label>Figure 5.</label><caption><p><italic><tp:taxon-name>Neoperla mesostyla</tp:taxon-name></italic> Li &amp; Wang, sp. n. Male aedeagus, lateral view.</p></caption><graphic xmlns:xlink="http://www.w3.org/1999/xlink" xlink:href="ZooKeys-313-081-g005.jpg" position="float" orientation="portrait" xlink:type="simple"/></fig><p>Zwick &amp; Sivec defined the bulb side of the tube as being ventral, however, the sac of the new species forms a loop so that the spines of apical half of the dorsal surface are actually ventrally directed; we herein discuss dorsal or ventral surfaces of the sac as if it were straight, as such in <italic><tp:taxon-name>Neoperla flagellata</tp:taxon-name></italic> Li &amp; Murányi (<xref ref-type="bibr" rid="B15">Li et al. 2012</xref>) and <italic><tp:taxon-name>Neoperla monacha</tp:taxon-name></italic> Stark &amp; Sivec (<xref ref-type="bibr" rid="B24">Stark and Sivec 2008</xref>).</p></tp:treatment-sec><tp:treatment-sec sec-type="Female"><title>Female.</title><p>Unknown.</p></tp:treatment-sec><tp:treatment-sec sec-type="Etymology"><title>Etymology.</title><p>The specific epithet refers to the mesal position of the bifurcate lobe on the ventral surface of the aedeagal tube.</p><!--PageBreak--></tp:treatment-sec><tp:treatment-sec sec-type="Distribution"><title>Distribution.</title><p>China (Guangxi).</p></tp:treatment-sec><tp:treatment-sec sec-type="Diagnosis"><title>Diagnosis.</title><p>The new species appears to belong to a well differentiated subgroup of the montivaga species group (<xref ref-type="bibr" rid="B40">Zwick 1983</xref>) that has as tube characteristics a dark, <!--PageBreak-->elongate sclerite dorsally and a bilobed, mostly membranous process ventrally (<xref ref-type="bibr" rid="B41">Zwick and Sivec 1985</xref>). Based on these features, several other species could also be assigned to this <italic>diehli</italic> subgroup: <italic><tp:taxon-name>Neoperla han</tp:taxon-name></italic> Stark, <italic><tp:taxon-name>Neoperla mnong</tp:taxon-name></italic> Stark, <italic><tp:taxon-name>Neoperla furcostyla</tp:taxon-name></italic> Li &amp; Qin, <italic><tp:taxon-name>Neoperla forcipata</tp:taxon-name></italic> Yang &amp; Yang and <italic><tp:taxon-name>Neoperla yao</tp:taxon-name></italic> Stark.</p><p>The new species is characterized by the aedeagal tube being short (≤3× width of bulb) and the ventral, bifurcate process being midlength on the tube. Additionally, the apical half of the sac is clothed with heavy spinules on the dorsal surface. <italic><tp:taxon-name>Neoperla diehli</tp:taxon-name></italic> has an elongate slender aedeagal tube (length ≥4× tube width), the ventral processes originate at the apex of the tube, and the heavy spinules are restricted to the tip of the sac (see Fig. 21 in <xref ref-type="bibr" rid="B41">Zwick and Sivec 1985</xref>). <italic><tp:taxon-name>Neoperla mesostyla</tp:taxon-name></italic> is easily distinguishable from other members of the group by its very long sac and relatively short Y-lobe. <italic><tp:taxon-name>Neoperla han</tp:taxon-name></italic> Stark and <italic><tp:taxon-name>Neoperla yao</tp:taxon-name></italic> Stark have elongate Y-lobes (Figs 6, 10 in <xref ref-type="bibr" rid="B23">Stark 1987</xref>); <italic><tp:taxon-name>Neoperla mnong</tp:taxon-name></italic> Stark, <italic><tp:taxon-name>Neoperla furcostyla</tp:taxon-name></italic> Li &amp; Qin, and <italic><tp:taxon-name>Neoperla forcipata</tp:taxon-name></italic> Yang &amp; Yang have a short or very short aedeagal sac (Fig. 7 in <xref ref-type="bibr" rid="B23">Stark 1987</xref>; Figs 2B, C in <xref ref-type="bibr" rid="B12">Li et al. 2013</xref>).</p><!--PageBreak--></tp:treatment-sec><ref-list><ref id="B15"><mixed-citation xmlns:xlink="http://www.w3.org/1999/xlink" xlink:type="simple"><person-group><name name-style="western"><surname>Li</surname><given-names>W-H</given-names></name><name name-style="western"><surname>Wang</surname><given-names>G-Q</given-names></name><name name-style="western"><surname>Lu</surname><given-names>W-Y</given-names></name></person-group> (<year>2012</year>) <article-title>Species of <italic>Neoperla</italic> (Plecoptera: Perlidae) from Hubei, China.</article-title><source>Zootaxa</source><volume>3478</volume>: <fpage>32</fpage>-<lpage>37</lpage>.</mixed-citation></ref><ref id="B24"><mixed-citation xmlns:xlink="http://www.w3.org/1999/xlink" xlink:type="simple"><person-group><name name-style="western"><surname>Stark</surname><given-names>BP</given-names></name><name name-style="western"><surname>Sivec</surname><given-names>I</given-names></name></person-group> (<year>2008</year>) <article-title>New species and records of <italic>Neoperla</italic> (Plecoptera: Perlidae) from Vietnam.</article-title><source>Illiesia</source><volume>4</volume>: <fpage>19</fpage>-<lpage>54</lpage>.</mixed-citation></ref><ref id="B40"><mixed-citation xmlns:xlink="http://www.w3.org/1999/xlink" xlink:type="simple"><person-group><name name-style="western"><surname>Zwick</surname><given-names>P</given-names></name></person-group> (<year>1983</year>) <article-title>The <italic>Neoperla</italic> of Sumatra and Java (Indonesia) (Plecoptera: Perlidae).</article-title><source>Spixiana</source><volume>6</volume>: <fpage>167</fpage>-<lpage>204</lpage>.</mixed-citation></ref><ref id="B41"><mixed-citation xmlns:xlink="http://www.w3.org/1999/xlink" xlink:type="simple"><person-group><name name-style="western"><surname>Zwick</surname><given-names>P</given-names></name><name name-style="western"><surname>Sivec</surname><given-names>I</given-names></name></person-group> (<year>1985</year>) <article-title>Supplements to the Perlidae (Plecoptera)of Sumatra.</article-title><source>Spixiana</source><volume>8</volume>: <fpage>123</fpage>-<lpage>133</lpage>.</mixed-citation></ref><ref id="B23"><mixed-citation xmlns:xlink="http://www.w3.org/1999/xlink" xlink:type="simple"><person-group><name name-style="western"><surname>Stark</surname><given-names>BP</given-names></name></person-group> (<year>1987</year>) <article-title>Records and descriptions of Oriental Neoperlini (Plecoptera: Perlidae).</article-title><source>Aquatic Insects</source><volume>9</volume>: <fpage>45</fpage>-<lpage>50</lpage>. doi: <ext-link ext-link-type="uri" xlink:href="http://dx.doi.org/10.1080/01650428709361270" xlink:type="simple">10.1080/01650428709361270</ext-link></mixed-citation></ref><ref id="B12"><mixed-citation xmlns:xlink="http://www.w3.org/1999/xlink" xlink:type="simple"><person-group><name name-style="western"><surname>Li</surname><given-names>W-H</given-names></name><name name-style="western"><surname>Li</surname><given-names>X-P</given-names></name></person-group> (<year>2013</year>) <article-title>A new species of the genus <italic>Neoperla</italic> (Plecoptera: Perlidae) from China.</article-title><source>Acta Zootaxonomica Sinica</source><volume>38</volume>: <fpage>75</fpage>-<lpage>77</lpage>.</mixed-citation></ref></ref-list></tp:taxon-treatment>
